# Supplementary material for: Monoamine Oxidase A Contributes to Serotonin—But Not Norepinephrine-Dependent Damage of Rat Ventricular Myocytes
Source: Biomolecules. 2023 Jun 19;13(6):1013. doi: 10.3390/biom13061013 (PMC10296391; doi:10.3390/biom13061013)
Supplement: Supplementary file 1 [file biomolecules-13-01013-s001.zip]

Archive with 2 entries (2 files):
- Supplement Figure S1.pptx
- Supplement Table S1.pdf
